# Supplementary material for: The Band Effect—Physically Strenuous Music Making Increases Esthetic Appreciation of Music
Source: Front Neurosci. 2016 Oct 17;10:448. doi: 10.3389/fnins.2016.00448 (PMC5065987; doi:10.3389/fnins.2016.00448)
Supplement: Supplementary file 1 [file DataSheet1.ZIP]

Archive with 2 entries (2 files):
- drug_abuse_patients_music_aesthetics.sav
- chronic_pain_patients_music_aesthetics.sav
