# Supplementary material for: The Band Effect—Physically Strenuous Music Making Increases Esthetic Appreciation of Music
Source: Front Neurosci. 2016 Oct 17;10:448. doi: 10.3389/fnins.2016.00448 (PMC5065987; doi:10.3389/fnins.2016.00448)
Supplement: Supplementary file 2 [file DataSheet2.XLSX]

## Sheet: Blatt1
ID	gender	age	group	order	fitness machine	music_Jymmin	music_control	Diff_Jym_contr
TFS04	2	27	1	1	1	5.00	4.00	1.00
MKO03	1	22	1	1	3	3.00	3.00	.00
KJR06	1	26	1	1	2	5.00	5.00	.00
RBS01	1	24	2	2	2	5.00	4.00	1.00
JFM07	1	31	2	2	1	3.00	2.00	1.00
MSW05	1	26	2	2	3	4.00	3.00	1.00
MTT03	1	24	3	1	3	4.00	3.00	1.00
FWB03	1	22	3	1	2	4.00	3.00	1.00
SZK03	2	42	3	1	1	4.00	3.00	1.00
VON10	1	34	4	2	3	3.00	2.00	1.00
YKK07	1	20	4	2	2	5.00	5.00	.00
MSM11	1	46	5	1	1	3.00	2.00	1.00
MLW05	1	20	5	1	2	1.00	1.00	.00
KKM12	1	47	5	1	3	5.00	4.00	1.00
SSH01	1	39	6	2	2	5.00	4.00	1.00
DSK11	1	30	6	2	1	4.00	3.00	1.00
NUB12	1	30	6	2	3	5.00	5.00	.00
ATV20	1	38	7	1	2	4.00	4.00	.00
ABE01	1	29	7	1	1	3.00	3.00	.00
TRN11	1	29	7	1	3	5.00	5.00	.00
MLE02	1	33	8	2	1	4.00	4.00	.00
PSN01	2	38	8	2	3	4.00	4.00	.00
ADH09	1	31	8	2	2	3.00	1.00	2.00
SBL11	1	40	9	1	1	4.00	5.00	-1.00
MNL08	1	35	9	1	2	4.00	5.00	-1.00
MSB06	2	43	9	1	3	1.00	2.00	-1.00

## Sheet: Blatt2
ID	gender	age	group	order	fitness machine	music_Jymmin	music_control	Diff_Jym_control	pain_level_VAS	PHQ_D_1a	PHQ_D_1b	PHQ_D_1c	PHQ_D_1d	PHQ_D_1e	PHQ_D_1f	PHQ_D_1g	PHQ_D_1h	PHQ_D_1i	depression
14	2	43	5	1	2	-9999.00	-9999.00	-9999.00	-9999.00	-9999	-9999	-9999	-9999	-9999	-9999	-9999	-9999	-9999	-9999
1	1	56	1	1	1	4.50	3.20	1.30	2.10	2	2	3	2	1	-9999	-9999	1	1	0
3	1	51	1	1	3	8.50	7.80	.70	5.50	2	1	2	2	1	2	3	1	1	0
6	2	47	2	2	2	9.20	8.90	.30	.40	2	2	2	3	3	3	1	2	1	0
8	2	64	3	1	1	8.90	6.00	2.90	7.00	-9999	3	4	4	2	2	2	2	1	0
10	2	41	4	2	3	9.30	7.10	2.20	5.00	2	2	2	2	2	1	2	1	1	0
12	2	54	4	2	2	6.80	2.60	4.20	7.10	2	1	3	1	1	1	2	1	1	0
19	2	51	7	1	3	.60	.00	.60	.50	1	1	2	2	2	1	2	1	1	0
21	2	41	7	1	1	.40	.50	-.10	3.50	2	2	2	3	4	2	1	2	1	0
22	1	50	8	2	3	.30	.20	.10	.30	2	2	3	3	3	2	3	1	1	0
24	2	55	8	2	1	.00	.20	-.20	6.00	1	1	2	2	1	1	2	1	1	0
2	2	34	1	1	2	6.00	2.90	3.10	6.40	4	3	4	3	4	4	4	1	2	1
4	2	56	2	2	1	9.20	6.90	2.30	6.70	4	4	4	4	2	4	4	3	2	1
5	2	50	2	2	3	1.00	.60	.40	3.00	3	3	3	4	2	3	3	2	1	1
7	2	58	3	1	3	4.50	4.40	.10	.40	2	3	4	4	1	3	3	1	3	1
9	2	47	3	1	2	8.60	7.80	.80	8.90	4	4	4	4	1	2	3	3	2	1
13	2	56	5	1	1	.60	.60	.00	8.50	4	3	4	4	4	4	4	4	1	1
15	2	57	5	1	3	2.10	.50	1.60	9.40	4	3	4	3	2	4	4	4	2	1
16	2	61	6	2	3	6.50	5.50	1.00	8.00	3	3	4	3	2	2	3	2	3	1
17	2	54	6	2	1	.30	.10	.20	1.30	4	4	4	4	4	4	4	3	4	1
18	1	55	6	2	2	1.60	3.10	-1.50	7.30	3	3	2	3	1	1	3	3	1	1
20	2	53	7	1	2	.20	.30	-.10	5.30	4	4	4	4	4	4	3	3	2	1
11	2	51	4	2	1	9.99	9.99	.00	8.10	3	3	2	4	2	2	2	3	-9999	2
23	2	55	8	2	2	.30	1.00	-.70	7.40	3	2	1	3	1	2	2	1	1	2
